# Supplementary material for: Meloxicam inhibits STING phosphorylation and alleviates intracellular DNA-mediated autoimmune responses
Source: Cell Biosci. 2023 Apr 29;13:76. doi: 10.1186/s13578-023-01025-3 (PMC10148517; doi:10.1186/s13578-023-01025-3)
Supplement: Supplementary file 1 — Additional file 1. List of all primers used in the study. [file 13578_2023_1025_MOESM1_ESM.xlsx]

## Sheet: Sheet1
Additional file 1. List of all primers used in the study
Gene name	Forward primers	Reverse primers
Human IFNB	AGGACAGGATGAACTTTGAC	TGATAGACATTAGCCAGGAG
Human GAPDH	GAGTCAACGGATTTGGTCGT	TTGATTTTGGAGGGATCTCG
Mouse Ifnb	TCCGAGCAGAGATCTTCAGGAA	TGCAACCACCACTCATTCTGAG
Mouse Cxcl10	GCCGTCATTTTCTGCCTCA	CGTCCTTGCGAGAGGGATC
Mouse Ifit1	GAACCCATTGGGGATGCACAACCT	CTTGTCCAGGTAGATCTGGGCTTCT
Mouse Ifit2	ATGAGTTTCAGAACAGTGAGTTTAA	AACTGGCCCATGTGATAGTAGACCC
Mouse Isg15	TGACTGTGAGAGCAAGCAGC	CCCCAGCATCTTCACCTTTA
Mouse Usp18	TTGGGCTCCTGAGGAAACC	CGATGTTGTGTAAACCAACCAGA
Mouse Oas1a	GCCTGATCCCAGAATCTATGC	GAGCAACTCTAGGGCGTACTG
Mouse Rsad2	CCCGTGAGTGTCAACTACCAC	GCCCAAGTATTCACCCCTGTC
Mouse Hprt	CAGTCCCAGCGTCGTGATTAG	AAACACTTTTTCCAAATCCTCGG
HSV-1	TGGGACACATGCCTTCTTGG	ACCCTTAGTCAGACTCTGTTACTTACCC
VSV	ACGGCGTACTTCCAGATGG	CTCGGTTCAAGATCCAGGT
